# Supplementary material for: SSELF: A Specific SEmiautomated Lifecycle Footprinting framework to go beyond generic data in LCA
Source: J Ind Ecol. 2025 Jun 25;29(4):1397–413. doi: 10.1111/jiec.70056 (PMC13264562; doi:10.1111/jiec.70056)
Supplement: Supplementary file 1 — Data S1. Excel file containing simulation results. Table S1: Python simulation of the number of calculations required for all footprints to converge to a final value, as a function of the system size and the number of exchanges between companies. Table S2: Computation time for all footprints to converge as a function of the number of companies. (XLSX 15.1 KB) [file 44498_2025_2904027_MOESM1_ESM.xlsx]

## Sheet: 1_Number of calculations
Table S1: Python simulation of the number of calculations required for all footprints to converge to a final value, as a function of the system size and the number of exchanges between companies.
Number of companies	10	100	500	1000	2000	3000	4000	5000	10000
Purchasing from all companies	232	2678	13837	27220	55559	82863	110387	138688	277748
Purchase from 50% of companies	213	2706	13603	27360	54859	83088	109513	139236	277980
Purchase from 33% of companies	201	2681	13527	27436	55429	82832	111242	138886	277103
Purchase from 25% of companies	93	2585	13419	27778	54786	83336	110548	138642	277103
Purchase from 10% of companies	41	2481	13692	27561	55057	82950	111074	137889	279516
Average number of calculations for all scenarios	156	2626.2	13615.6	27471	55138	83013.8	110553	138668	277890
Average number of calculations per company	15.6	26.262	27.2312	27.471	27.569	27.6713	27.6382	27.7336	27.789

## Sheet: 2_Computation time
Table S2: The computation time for all footprints to converge as a function of number of companies.
Number of companies	10	100	500	1000	2000	3000	4000	5000	10000
Total computation time (seconds)	0.39	5.35	32.74	76.5	190.47	350.6	437.75	897.78	2993.65
Average computation time per company (seconds)	0.039	0.0535	0.06548	0.0765	0.095235	0.116867	0.109437	0.179556	0.299365
